# Supplementary material for: Comprehensive mapping of the Helicobacter pylori NikR regulon provides new insights in bacterial nickel responses
Source: Sci Rep. 2017 Apr 10;7:45458. doi: 10.1038/srep45458 (PMC5385501; doi:10.1038/srep45458)
Supplement: Supplementary Table S1 [file srep45458-s2.xls]

## Sheet: Sheet1
Comprehensive mapping of the Helicobacter pylori NikR regulon provides new insights in bacterial nickel responses
Andrea Vannini & Eva Pinatel, Paolo Emidio Costantini, Simone Pelliciari, Davide Roncarati, Simone Puccio, Gianluca De Bellis, and Clelia Peano & Alberto Danielli
SUPPLEMENTARY TABLE 1
					HQ reads stats				mRNAs coverage stats
RNA_seq	Raw reads	Mapped reads	High Quality reads	High Quality reads %	strand specific %	mRNA %	rRNA %	tRNA %	1 read covered genes %	Min reads covering 90% of the genes	50% length covered genes %
wt_NT_A	7108258	5944172	5413391	0.761564	0.9743	0.795287	0.0690091	0.0151447	0.99865	84	0.985155
wt_NT_B	8667667	6423225	4953291	0.571468	0.9652	0.762337	0.0909252	0.0136146	0.996626	78	0.979082
wt_nickel_A	6987737	6447367	5712736	0.817537	0.9814	0.847182	0.0398103	0.0102984	0.997301	80	0.981107
wt_nickel_B	6751750	6119143	5550266	0.822049	0.984	0.845858	0.0413775	0.0102552	0.997301	80	0.980432
DnikR_NT_A	5029358	4864246	4593824	0.913402	0.957	0.774788	0.009651	0.0180138	0.997976	64	0.976383
DnikR_NT_B	5837424	5552558	5181106	0.887567	0.9504	0.775597	0.0114215	0.0251224	0.99865	67	0.978408
DnikR_nickel_A	3297677	3123323	2968121	0.900064	0.9578	0.777456	0.0324333	0.0111956	0.995277	35	0.960189
DnikR_nickel_B	4837528	4436350	4147489	0.857357	0.9546	0.709802	0.0357407	0.0250344	0.997976	47	0.969636
ChIP_seq	Raw reads	Mapped reads	High Quality reads	High Quality reads %	Unique reads	PBC	NSC	RSC	Tag Quality
wt_NT_A	3921392	3884347	3875835	98.84%	1309319	33.78%	1.1	2.3	2
wt_NT_B	3711229	3672739	3644125	98.19%	1167410	32.04%	1.0	2.2	2
wt_nickel_A	16327810	16213684	16156983	98.95%	2184144	13.52%	1.1	2.3	2
wt_nickel_B	6544979	6471987	6449650	98.54%	1394243	21.62%	1.1	1.5	2
DnikR_nickel_A	13687082	13531356	13504888	98.67%	2157613	15.98%	1.0	2.3	2
DnikR_nickel_B	3087090	3034263	3026669	98.04%	979959	32.38%	1.0	1.5	2
IDR consistency table	Self-consistency (THS 0.02)	Pooled sample consistency (THS 0.0025)	consistency between replicates(THS 0.02)
wt_nickel_A	45		49
wt_nickel_B	74
Pool wt_nickel A+B		72
