# Supplementary material for: Comprehensive mapping of the Helicobacter pylori NikR regulon provides new insights in bacterial nickel responses
Source: Sci Rep. 2017 Apr 10;7:45458. doi: 10.1038/srep45458 (PMC5385501; doi:10.1038/srep45458)
Supplement: Supplementary Table S2 [file srep45458-s3.xls]

## Sheet: DEGs_wt ni+ vs wt ni-
Comprehensive mapping of the Helicobacter pylori NikR regulon provides new insights in bacterial nickel responses
Andrea Vannini & Eva Pinatel, Paolo Emidio Costantini, Simone Pelliciari, Davide Roncarati, Simone Puccio, Gianluca De Bellis, and Clelia Peano & Alberto Danielli
SUPPLEMENTARY TABLE 2
DEGs affected by nickel availability (wt ni+ vs wt ni-)
HPG27 ID	gene_symbol	HP26695 ID	gene description	log2FC	Transcription Unit
HPG27_RS00370	ureE	HP0070	urease accessory protein	1.02175	ureA
HPG27_RS00380&	ureB	HP0072	urease subunit beta	1.6872
HPG27_RS00385&	ureA	HP0073	urease subunit alpha	2.05942
HPG27_RS01865&	nixA	HP1077	nickel transporter	-3.28586	nixA
HPG27_RS02115&	fur	HP1027	Fur-family transcriptional regulator	-0.963295	fur
HPG27_RS03305	HPG27_RS03305	HP0681	hypothetical protein	-1.70351	dvnA
HPG27_RS03310	dvnA	HP0682	pantothenate kinase/Class IIc Sec-secreted bacteriocin Divergicin A precursor	-1.18698
HPG27_RS03350	scoB	HP0692	succinyl-CoA-3-ketoacid-CoA transferase	-1.06056	phbA
HPG27_RS03355	atoE	HP0693	short-chain fatty acid transporter	-1.00015
HPG27_RS04335	fecE	HP0888	iron (III) dicitrate transporter, ATP-binding protein	-1.24265	vdlC
HPG27_RS04340	fecD	HP0889	iron (III) dicitrate ABC transporter permease	-1.04569
HPG27_RS04480&	frpB2	pseudo_HP0915	iron-regulated outer membrane protein	-3.42173	frpB2
HPG27_RS05440	hcpC	HP1098	Sel1 repeat protein/cysteine-rich protein C	-2.13936	hcpC
HPG27_RS07285	hopV	HP1469	outer membrane protein	-3.30399	hopV
HPG27_RS07450	hopW	HP1501	outer membrane protein	-5.22371	hopW
HPG27_RS07505&	frpB3	HP1512	iron-regulated outer membrane protein	-4.63722	frpB3
HPG27_RS07630&	fecA3	HP1400	iron (III) dicitrate transport protein	-1.97887	fecA3
HPG27_RS07825&	ceuE	HP1562	iron (III) ABC transporter, periplasmic iron-binding protein	-2.71053	ceuE
HPG27_RS07995	mccC	NA	peptide exporter	-1.65255	mccB
HPG27_RS08000	mccB	NA	MccB-like protein	-1.11088
& known in literature

## Sheet: DEGs_wt ni- vs ΔnikR ni- 
DEGs affected by NikR gene deletion (wt ni- vs ΔnikR ni-)
HPG27 ID	gene_symbol	HP26695 ID	gene description	log2FC	padj
HPG27_RS08050	HPG27_RS08050	NA	exonuclease VII large subunit	4.7604	4.96622e-133
HPG27_RS03310	dvnA	HP0682	pantothenate kinase/Class IIc Sec-secreted bacteriocin Divergicin A precursor	3.80872	3.87249e-69
HPG27_RS06555	rpl18,rplR	HP1303	50S ribosomal protein L18	3.25485	5.78185e-101
HPG27_RS06550	rps5,rpsE	HP1302	30S ribosomal protein S5	3.21159	1.16782e-95
HPG27_RS05095	parA	HP1000	chromosome partitioning ATPase	2.94488	6.74392e-38
HPG27_RS01015	plsX	HP0201	glycerol-3-phosphate acyltransferase	2.54311	4.15892e-53
HPG27_RS06725	nadD	HP1337	nicotinate-nucleotide adenylyltransferase	2.37994	3.7474e-16
HPG27_RS07730	HPG27_RS07730	HP1542	cell shape determining membrane protein	2.30821	9.72216e-35
HPG27_RS06540	secY	HP1300	protein translocase subunit	2.30242	5.04564e-43
HPG27_RS00070	groEL,hspB,hsp60,mopA	HP0010	molecular chaperone	2.29659	1.85706e-71
HPG27_RS05555	ggt	HP1118	gamma-glutamyltranspeptidase	2.22507	3.84977e-46
HPG27_RS04635	nhaC	HP0946	sodium:proton antiporter	2.19476	2.9539e-18
HPG27_RS07950	HPG27_RS07950	pseudo_HP1587	ubiquinol-cytochrome C chaperone	2.122	1.16697e-21
HPG27_RS03305	HPG27_RS03305	HP0681	hypothetical protein	2.10783	2.01398e-31
HPG27_RS03160	murA,murZ	HP0648	UDP-N-acetylglucosamine 1-carboxyvinyltransferase	2.10361	4.61484e-27
HPG27_RS06985	HPG27_RS06985	HP0423	hypothetical protein	2.09443	3.68545e-31
HPG27_RS06630	rpl4,rplD	HP1318	50S ribosomal protein L4	2.08923	2.18709e-29
HPG27_RS06625	rpl23,rplW	HP1317	50S ribosomal protein L23	2.05628	9.15294e-25
HPG27_RS03875	clpP	HP0794	ATP-dependent protease (proteolytic subunit)	2.01589	7.1628e-44
HPG27_RS00565	HPG27_RS00565	NA	hypothetical protein	2.00214	1.91803e-21
HPG27_RS01000	ndk	HP0198	nucleoside diphosphate kinase	1.99173	2.26954e-23
HPG27_RS00735	fixO	HP0145	cbb3-type cytochrome c oxidase subunit II	1.9654	2.54163e-41
HPG27_RS01995	HPG27_RS01995	HP1051	universal bacterial protein	1.95576	2.25817e-13
HPG27_RS06545	rpl15,rplO	HP1301	50S ribosomal protein L15	1.94465	3.40286e-34
HPG27_RS06560	rpl6,rplF	HP1304	50S ribosomal protein L6	1.91132	1.67371e-29
HPG27_RS01490	rpl27,rpmA	HP0297	50S ribosomal protein L27	1.90874	1.07044e-32
HPG27_RS02395	HPG27_RS02395	HP0497	sodium- and chloride-dependent transporter	1.90314	4.35299e-37
HPG27_RS05440	hcpC	HP1098	Sel1 repeat protein/cysteine-rich protein C	1.89245	1.52846e-18
HPG27_RS06075	atpE	HP1212	ATP synthase subunit c	1.85162	4.90777e-27
HPG27_RS01540	HPG27_RS01540	HP0307	F0F1 ATPase subunit	1.81238	1.23134e-07
HPG27_RS03675	moeB	HP0755	thiamine biosynthesis protein	1.80256	5.79747e-19
HPG27_RS01085	cdsA	HP0215	phosphatidate cytidylyltransferase	1.80136	1.51837e-14
HPG27_RS06730	nikR	HP1338	nickel responsive regulator	1.76785	6.1404e-13
HPG27_RS01845	hofB	HP1083	outer membrane protein	1.76728	1.26016e-27
HPG27_RS03680	HPG27_RS03680	HP0756	hypothetical protein	1.69401	4.58453e-06
HPG27_RS06620	rpl2,rplB	HP1316	50S ribosomal protein L2	1.6895	3.7877e-33
HPG27_RS01165	HPG27_RS01165	HP0232	motility protein	1.66428	3.65108e-24
HPG27_RS04330	vacA	HP0887	vacuolating cytotoxin autotransporter	1.66405	1.38889e-33
HPG27_RS01545	HPG27_RS01545	HP0308	membrane protein	1.66404	9.50394e-07
HPG27_RS04480	frpB2	pseudo_HP0915	iron-regulated outer membrane protein	1.65209	1.51163e-24
HPG27_RS06535	map	HP1299	methionine aminopeptidase	1.6501	1.11216e-26
HPG27_RS05970	HPG27_RS05970	NA	hypothetical protein	1.63429	4.96376e-06
HPG27_RS02475	hslV	HP0515	ATP-dependent protease subunit	1.62915	1.89587e-20
HPG27_RS05620	atpC	HP1131	ATP synthase epsilon chain	1.62365	2.74036e-30
HPG27_RS02720	fabG	HP0561	3-ketoacyl-ACP reductase	1.62153	1.33664e-18
HPG27_RS08060	HPG27_RS08060	HP1590	hypothetical protein	1.6077	1.1349e-14
HPG27_RS06290	secG	HP1255	preprotein translocase subunit	1.59576	2.51659e-22
HPG27_RS05045	HPG27_RS05045	NA	hypothetical protein	1.59549	1.05664e-06
HPG27_RS02400	HPG27_RS02400	HP0498	sodium- and chloride-dependent transporter	1.58627	9.79748e-21
HPG27_RS00075	groES,hspA,hsp10,mopB	HP0011	molecular co-chaperone	1.57411	5.96748e-25
HPG27_RS05485	horH,omp23	HP1107	outer membrane protein	1.57043	9.42973e-15
HPG27_RS07260	HPG27_RS07260	HP1464	glycoside hydrolase family 43/ABC transport system substrate binding protein	1.5698	1.92749e-23
HPG27_RS02070	folK	HP1036	7,8-dihydro-6-hydroxymethylpterin-pyrophosphokinase	1.56659	5.85865e-17
HPG27_RS06565	rps8,rpsH	HP1305	30S ribosomal protein S8	1.55098	1.45594e-25
HPG27_RS03410	HPG27_RS03410	NA	hypothetical protein	1.54186	0.000216669
HPG27_RS05135	HPG27_RS05135	NA	hypothetical protein	1.54153	9.07567e-18
HPG27_RS01295	RseP	HP0258	zinc metalloprotease	1.53852	9.64513e-16
HPG27_RS05550	hcpX	HP1117	Sel1 repeat-containing protein/cysteine-rich protein X	1.53561	3.85305e-23
HPG27_RS07995	mccC	NA	peptide exporter	1.52286	5.50715e-19
HPG27_RS01280	purA	HP0255	adenylosuccinate synthetase	1.51753	5.00517e-15
HPG27_RS04210	HPG27_RS04210	HP0861	membrane protein	1.50746	1.11863e-14
HPG27_RS00375	ureI	HP0071	acid-activated urea channel	1.50518	1.3999e-12
HPG27_RS00655	HPG27_RS00655	HP0128	putative uncharacterized protein	1.50475	6.34355e-05
HPG27_RS05035	HPG27_RS05035	NA	hypothetical protein	1.49991	1.97888e-06
HPG27_RS03350	scoB,yxjE	HP0692	succinyl-CoA-3-ketoacid-CoA transferase	1.49007	4.0456e-16
HPG27_RS06610	rpl22,rplV	HP1314	50S ribosomal protein L22	1.48047	6.87773e-13
HPG27_RS00410	prfA	HP0077	peptide chain release factor 1	1.4725	1.55246e-12
HPG27_RS00150	icd	HP0027	isocitrate dehydrogenase	1.46377	5.67902e-27
HPG27_RS06520	rps13,rpsM	HP1296	30S ribosomal protein S13	1.42984	4.31443e-22
HPG27_RS03285	ogt,dat1	HP0676	methylated-DNA-protein-cysteine methyltransferase	1.42908	0.000131427
HPG27_RS02760	gtp1,ychF,engD	HP0569	GTP-binding protein	1.41263	4.95744e-23
HPG27_RS04715	glyQ	HP0960	glycine-tRNA ligase subunit alpha	1.40751	3.26586e-17
HPG27_RS02295	yihK,typA	HP0480	GTP-binding protein	1.40496	2.66401e-24
HPG27_RS04285	frpB1,frpB	HP0876	iron-regulated outer membrane protein	1.39955	8.25198e-26
HPG27_RS02095	fliM	HP1031	flagellar motor switch protein	1.38444	1.52798e-11
HPG27_RS07630	fecA3,fecA,fecA_3	HP1400	iron (III) dicitrate transport protein	1.38294	4.31676e-22
HPG27_RS00010	ribE,ribH	HP0002	6,7-dimethyl-8-ribityllumazine synthase	1.37943	1.55246e-12
HPG27_RS06530	infA	HP1298	translation initiation factor IF-1	1.37839	1.36223e-10
HPG27_RS00535	HPG27_RS00535	HP0102	glycosyl transferase	1.37805	6.48483e-16
HPG27_RS00140	hopD,omp2	HP0025	outer membrane protein	1.36915	6.01187e-10
HPG27_RS02755	HPG27_RS02755	HP0568	radical SAM protein	1.36128	1.57707e-12
HPG27_RS07020	murB	HP1418	UDP-N-acetylenolpyruvoylglucosamine reductase	1.35687	9.06229e-08
HPG27_RS05580	HPG27_RS05580	HP1122a	hypothetical protein	1.35411	9.3257e-08
HPG27_RS07265	HPG27_RS07265	HP1465	sulfate ABC transporter ATP-binding protein	1.34302	4.99185e-17
HPG27_RS02665	murI,glr	HP0549	glutamate racemase	1.32874	7.5271e-06
HPG27_RS01175	HPG27_RS01175	HP0234	integral membrane protein	1.32061	5.74656e-18
HPG27_RS02950	hefB,mtrC	HP0606	membrane fusion protein of the hefABC efflux system	1.31306	4.60713e-18
HPG27_RS06570	rps14,rpS14,rpsN	HP1306	30S ribosomal protein S14 type Z	1.29518	1.83844e-17
HPG27_RS02705	accA	HP0557	acetyl-CoA carboxylase carboxyl transferase subunit alpha	1.27105	1.13578e-14
HPG27_RS04725	HPG27_RS04725	HP0963	ATPase	1.27015	4.64488e-15
HPG27_RS03770	HPG27_RS03770	HP0773	nitronate monooxygenase	1.26107	1.89435e-14
HPG27_RS04760	czcA1,czcA,czcA_1	HP0969	cytochrome C peroxidase/cation efflux system protein	1.24461	1.39907e-11
HPG27_RS00975	frdC	HP0193	fumarate reductase cytochrome b-556 subunit	1.23589	1.43214e-09
HPG27_RS06605	rps3,rpsC	HP1313	30S ribosomal protein S3	1.2209	7.74347e-15
HPG27_RS01485	rpl21,rplU	HP0296	50S ribosomal protein L21	1.21205	3.20566e-16
HPG27_RS01300	xseA	HP0259	exodeoxyribonuclease VII large subunit	1.20809	2.18798e-06
HPG27_RS05585	slyD	HP1123	peptidyl-prolyl cis-trans isomerase	1.20272	7.98189e-15
HPG27_RS01020	fabH	HP0202	3-oxoacyl-ACP synthase III	1.2002	2.38756e-10
HPG27_RS00570	dnaK	HP0109	molecular chaperone	1.19641	8.97847e-11
HPG27_RS00740	fixQ,CcoQ	HP0146	cbb3-type cytochrome c oxidase subunit IV	1.19454	8.0639e-11
HPG27_RS06525	rpl36,rpmJ	HP1297	50S ribosomal protein L36	1.18608	3.18707e-12
HPG27_RS00920	glyA	HP0183	serine hydroxymethyltransferase	1.17761	2.53353e-15
HPG27_RS00190	HPG27_RS00190	HP0035	nucleoid-associated protein/transcriptional regulatory protein	1.17111	0.000234482
HPG27_RS07595	HPG27_RS07595	HP1531	uncharacterized protein	1.16357	0.000987075
HPG27_RS03290	HPG27_RS03290	HP0677	4-Toluene Sulfonate Uptake Permease	1.15244	3.84942e-06
HPG27_RS02375	mraY	HP0493	phospho-N-acetylmuramoyl-pentapeptide transferase	1.14929	2.02875e-07
HPG27_RS05090	HPG27_RS05090	HP1001	PZ8b	1.14012	1.64988e-07
HPG27_RS06590	rps17,rpsQ	HP1310	30S ribosomal protein S17	1.12895	1.00616e-09
HPG27_RS06095	HPG27_RS06095	HP1217	hypothetical protein	1.12709	1.97878e-06
HPG27_RS05955	rps7	HP1196	30S ribosomal protein S7	1.12262	9.79326e-14
HPG27_RS01160	dsbK,dsbG,dscB,HpDsbA	HP0231	disulfide isomerase	1.11421	3.79163e-16
HPG27_RS01535	hemL	HP0306	glutamate-1-semialdehyde aminotransferase	1.11219	3.7604e-12
HPG27_RS01695	HPG27_RS01695	NA	HcpA family protein	1.10861	2.48724e-07
HPG27_RS06515	rps11	HP1295	30S ribosomal protein S11	1.10113	3.8401e-10
HPG27_RS06710	HPG27_RS06710	HP1334	helicase	1.09242	4.25492e-06
HPG27_RS02685	nshR	HP0553	RNA methyltransferase	1.08922	1.63106e-07
HPG27_RS00645	rpl20,rplT	HP0126	50S ribosomal protein L20	1.08803	1.54035e-10
HPG27_RS02485	era	HP0517	GTPase Era	1.08177	1.13903e-09
HPG27_RS05030	HPG27_RS05030	NA	hypothetical protein	1.08173	0.00196505
HPG27_RS05705	rpl19,rplS	HP1147	50S ribosomal protein L19	1.08036	1.89282e-13
HPG27_RS05630	atpG	HP1133	ATP synthase subunit gamma	1.07869	1.15666e-14
HPG27_RS06595	rpl29,rpmC	HP1311	50S ribosomal protein L29	1.07769	7.06425e-09
HPG27_RS07125	HPG27_RS07125	NA	hypothetical protein	1.07759	2.27805e-14
HPG27_RS06615	rps19,rpsS	HP1315	30S ribosomal protein S19	1.06929	7.46513e-09
HPG27_RS01190	hemC	HP0237	porphobilinogen deaminase	1.06771	7.27453e-10
HPG27_RS03560	HPG27_RS03560	NA	hypothetical protein	1.0673	6.96734e-05
HPG27_RS05780	HPG27_RS05780	HP1162	ubiquitous DedA transporter family	1.06526	0.000634064
HPG27_RS02490	HPG27_RS02490	HP0518	peptidase/putative periplasmic deglycosylation of flagellin	1.06169	1.23546e-08
HPG27_RS01270	hopF,hopX,omp7	HP0252	outer membrane protein	1.05258	3.90449e-12
HPG27_RS00795	aroK	HP0157	shikimate kinase	1.05137	4.77606e-06
HPG27_RS00810	hcpD,pbp4	HP0160	Sel1 repeat protein/beta-lactamase	1.04694	5.99287e-07
HPG27_RS03805	HPG27_RS03805	HP0780	hypothetical protein	1.03347	4.49189e-09
HPG27_RS06580	rpl24,rplX	HP1308	50S ribosomal protein L24	1.02704	2.81099e-09
HPG27_RS05950	fusA	HP1195	elongation factor G	1.02413	3.10813e-14
HPG27_RS00730	fixN	HP0144	cbb3-type cytochrome c oxidase subunit I	1.01789	3.86478e-11
HPG27_RS01475	amiE	HP0294	acylamide amidohydrolase	1.01516	1.60943e-11
HPG27_RS05635	atpA	HP1134	ATP synthase subunit alpha	1.00902	2.32028e-13
HPG27_RS02480	hslU	HP0516	ATP-dependent protease ATPase subunit	1.00393	2.69865e-12
HPG27_RS06880	mreB,mbl	HP1373	rod shape-determining protein	0.996052	1.61319e-10
HPG27_RS04180	yheS	HP0853	ABC transporter ATP-binding protein	0.988595	3.08596e-08
HPG27_RS06510	rps4,rpsD	HP1294	30S ribosomal protein S4	0.985959	1.55246e-12
HPG27_RS07060	rlmN	HP1428	dual-specificity RNA methyltransferase	0.97869	2.05934e-07
HPG27_RS06600	rpl16,rplP	HP1312	50S ribosomal protein L16	0.977389	7.28099e-09
HPG27_RS00540	tlpB	HP0103	methyl-accepting chemotaxis protein	0.975032	1.35292e-13
HPG27_RS05840	gluP	HP1174	glucose/galactose transporter	0.974548	2.76567e-09
HPG27_RS01125	msrA,msrB	HP0224	bifunctional methionine sulfoxide reductase subunits A/B	0.973585	3.11023e-12
HPG27_RS03430	mraW	HP0707	ribosomal RNA small subunit methyltransferase H	0.972447	5.0072e-05
HPG27_RS03905	moaE	HP0800	molybdopterin synthase catalytic subunit	0.972243	0.00254477
HPG27_RS05720	HPG27_RS05720	HP1150	RNA-binding protein	0.967978	7.58527e-07
HPG27_RS06010	rpL33,rpmG	HP1204	50S ribosomal protein L33	0.966741	6.0186e-07
HPG27_RS04690	lgt	HP0955	prolipoprotein diacylglyceryl transferase	0.96618	5.07858e-07
HPG27_RS05865	nupC	HP1180	pyrimidine nucleoside transport protein	0.952525	3.56585e-09
HPG27_RS01985	minC	HP1053	septum site-determining protein	0.951694	5.22342e-05
HPG27_RS03300	nrdA	HP0680	ribonucleotide-diphosphate reductase subunit alpha	-0.952226	4.26812e-11
HPG27_RS01640	neuA	HP0326	bifunctional pseudaminic acid cytidylyltransferase/UDP-2,4-diacetamido-2,4,6-trideoxy-beta-L-altropyranose hydrolase	-0.952731	3.43369e-07
HPG27_RS00525	HPG27_RS00525	HP0100	regulator of Asn-transamidosome	-0.955246	8.18307e-08
HPG27_RS00855	HPG27_RS00855	HP0170	chemotaxis protein (remote homologue of CheZ)	-0.95715	1.15731e-07
HPG27_RS01805	kgtP	HP1091	alpha-ketoglutarate permease	-0.958403	4.82932e-05
HPG27_RS06220	HPG27_RS06220	HP1242	hypothetical protein	-0.964006	9.42974e-10
HPG27_RS06350	nuoH,NQO8	HP1267	NADH-quinone oxidoreductase subunit H	-0.98054	1.38593e-09
HPG27_RS06180	HPG27_RS06180	HP1234	membrane transport protein	-0.985499	4.97356e-05
HPG27_RS01115	HPG27_RS01115	HP0222	putative transcriptional regulator of Arc/MetJ family	-0.98821	0.000295157
HPG27_RS00130	eptA	HP0022	lipid A phosphoethanolamine transferase	-0.992407	1.97888e-06
HPG27_RS03465	HPG27_RS03465	HP0715	LPS export ABC transporter ATP-binding protein (inner membrane ATP-binding-cassette)	-0.992539	1.67404e-09
HPG27_RS05740	fliw	HP1154	flagellar assembly protein	-1.00418	7.79152e-12
HPG27_RS07510	selA	HP1513	L-seryl-tRNA(Sec) selenium transferase	-1.00457	2.5142e-08
HPG27_RS00305	HPG27_RS00305	HP0057	hypothetical protein	-1.01554	0.00143011
HPG27_RS04680	HPG27_RS04680	HP0953	hypothetical protein	-1.01595	2.19327e-12
HPG27_RS04025	HPG27_RS04025	HP0820	hypothetical protein	-1.01706	0.000185997
HPG27_RS00125	lpxE	HP0021	lipid A 1-phosphatase	-1.01799	0.00398253
HPG27_RS03655	flaG	HP0751	flagellar protein	-1.02452	7.11503e-06
HPG27_RS06720	HPG27_RS06720	HP1336	molecular chaperone	-1.02575	2.60118e-08
HPG27_RS01205	ispB	HP0240	octaprenyl-diphosphate synthase	-1.02849	3.54836e-10
HPG27_RS01875	csd4	HP1075	purine nucleoside phosphorylase/peptidoglycan hydrolase	-1.02898	9.21004e-06
HPG27_RS07615	hsdM3,hsdM	HP1403	type I restriction-modification system methyltransferase	-1.03647	7.97601e-12
HPG27_RS04520	recR	HP0925	recombination protein	-1.03811	1.23857e-07
HPG27_RS04815	HPG27_RS04815	NA	hypothetical protein	-1.04657	0.000968682
HPG27_RS02625	cagG,cag21	HP0542	sodium:calcium antiporter	-1.04861	2.38756e-10
HPG27_RS05375	HPG27_RS05375	HP0367	Laminin subunit alpha-2 precursor	-1.05445	3.97324e-06
HPG27_RS07945	flgG2,flgG	HP1585	flagellar basal body rod protein	-1.06296	3.29271e-13
HPG27_RS01550	HPG27_RS01550	HP0309	N-carbomoyl-D-amino acid amidohydrolase	-1.0637	6.59658e-09
HPG27_RS06315	nuoA,NQO7	HP1260	NADH dehydrogenase subunit A	-1.06418	1.71613e-06
HPG27_RS04605	dadA	HP0943	D-amino acid dehydrogenase	-1.07186	1.835e-13
HPG27_RS03070	hydA,hyaA	HP0631	quinone-reactive Ni/Fe hydrogenase (small subunit)	-1.09296	3.63656e-13
HPG27_RS06685	czcA2,czcA,czcA_2	HP1329	cation efflux system protein	-1.09699	0.000115821
HPG27_RS01495	dppA	HP0298	dipeptide ABC transporter substrate-binding protein	-1.1102	4.06464e-14
HPG27_RS05380	pseC	HP0366	UDP-4-amino-4,6-dideoxy-N-acetyl-beta-L-altrosamine aminotransferase	-1.11093	6.34917e-11
HPG27_RS01210	HPG27_RS01210	HP0241	hypothetical protein	-1.12498	2.50775e-13
HPG27_RS05900	cah	HP1186	carbonic anhydrase	-1.12498	2.07686e-15
HPG27_RS03175	futB,fucTa	HP0651	alpha1,3-fucosyltransferase	-1.12761	1.99847e-10
HPG27_RS02620	HPG27_RS02620	NA	hypothetical protein	-1.13042	1.77904e-06
HPG27_RS02780	HPG27_RS02780	HP0573	putative inner membrane protein	-1.13101	6.29209e-15
HPG27_RS04260	speE,cdh	HP0871	CDP-diacylglycerol pyrophosphatase	-1.13503	3.81894e-13
HPG27_RS07585	dnaA	HP1529	chromosomal replication initiator protein	-1.13504	1.02955e-08
HPG27_RS00865	moaA	HP0172	molybdenum cofactor biosynthesis protein	-1.13845	6.13076e-09
HPG27_RS05940	HPG27_RS05940	HP1192	secreted protein involved in flagellar motility	-1.15012	5.37208e-07
HPG27_RS01575	HPG27_RS01575	HP0312	ATP-binding protein	-1.1572	2.83555e-10
HPG27_RS06675	crdB	HP1327	putative copper resistance determinant (membrane protein)	-1.16902	0.00272341
HPG27_RS01580	narK	HP0313	nitrite extrusion protein	-1.1785	7.83984e-11
HPG27_RS05520	uvrB	HP1114	excinuclease ABC subunit B	-1.18736	1.41512e-12
HPG27_RS02505	cag2	pseudo_HP0521	cag pathogenicity island protein	-1.18907	4.47111e-08
HPG27_RS06185	HPG27_RS06185	HP1235	integral membrane protein	-1.1912	4.61256e-08
HPG27_RS05490	porG,porC	HP1108	pyruvate flavodoxin oxidoreductase subunit gamma	-1.21154	2.11629e-09
HPG27_RS06740	exbD2,exbD,exbD_2	HP1340	biopolymer transporter	-1.21187	1.59492e-10
HPG27_RS01135	hopM,omp5, hopN2	HP0227	outer membrane protein	-1.21513	1.49776e-18
HPG27_RS01480	flgL	HP0295	flagellar hook-associated protein	-1.21713	2.21243e-18
HPG27_RS03240	HPG27_RS03240	HP0664	UPF0763 protein	-1.23501	1.68065e-11
HPG27_RS04265	phnA	HP0872	alkylphosphonate uptake protein	-1.24854	1.20256e-11
HPG27_RS03500	HPG27_RS03500	HP0724	anaerobic C4-dicarboxylate transporter	-1.2507	8.04008e-10
HPG27_RS04610	yabJ	HP0944	aminoacrylate peracid reductase RutC family protein	-1.25395	2.19596e-18
HPG27_RS03460	rpoN	HP0714	RNA polymerase sigma-54 factor	-1.25762	1.40363e-08
HPG27_RS00680	aroF,dhs1	HP0134	phospho-2-dehydro-3-deoxyheptonate aldolase	-1.2619	5.0201e-14
HPG27_RS02925	flaA	HP0601	flagellin A	-1.26299	2.07479e-18
HPG27_RS02615	cagH,cag20	HP0541	sodium:calcium antiporter	-1.26453	1.05079e-18
HPG27_RS00145	gltA	HP0026	citrate synthase	-1.27647	3.24625e-18
HPG27_RS04005	HPG27_RS04005	NA	type II restriction endonuclease	-1.27918	2.70858e-12
HPG27_RS05245	cheV3,cheV,cheV_3, cheY	HP0393	chemotaxis protein	-1.28001	5.57466e-18
HPG27_RS02700	HPG27_RS02700	HP0556	membrane protein	-1.29623	0.000106404
HPG27_RS02500	cag1	HP0520	cag pathogenicity island protein	-1.3009	2.05975e-13
HPG27_RS03795	HPG27_RS03795	HP0778	hypothetical protein	-1.30269	1.51008e-06
HPG27_RS05260	tpx,tagD	HP0390	thiol peroxidase	-1.3277	1.33664e-18
HPG27_RS06320	nuoB,NQO6	HP1261	NADH-quinone oxidoreductase subunit B	-1.32866	2.3547e-20
HPG27_RS01525	HPG27_RS01525	HP0304	alginate lyase	-1.33114	1.0151e-17
HPG27_RS03580	serC	HP0736	serine-pyruvate aminotransferase	-1.34049	8.67651e-19
HPG27_RS06670	crdA	HP1326	copper resistance determinant	-1.34229	3.18896e-05
HPG27_RS06745	tonB2,tonB	HP1341	energy transducer of siderophore-mediated iron transport	-1.38502	2.17848e-17
HPG27_RS01215	HPG27_RS01215	HP0242	hypothetical protein	-1.38973	4.44017e-11
HPG27_RS05495	porD	HP1109	pyruvate flavodoxin oxidoreductase subunit delta	-1.41329	7.86681e-26
HPG27_RS02740	ykgB	HP0565	inner membrane protein	-1.42109	2.81108e-22
HPG27_RS07455	HPG27_RS07455	HP1502	membrane protein	-1.42439	2.08555e-11
HPG27_RS07050	HPG27_RS07050	HP1424	hypothetical protein	-1.42879	7.76382e-15
HPG27_RS04940	HPG27_RS04940	HP0423	hypothetical protein	-1.43288	4.51918e-13
HPG27_RS06925	HPG27_RS06925	NA	endonuclease	-1.45455	0.000480365
HPG27_RS04360	HPG27_RS04360	HP0893	antitoxin of HP0892-HP0893 toxin-antitoxin system	-1.46527	3.57908e-08
HPG27_RS05565	HPG27_RS05565	HP1120	hypothetical protein	-1.48554	1.13505e-16
HPG27_RS07135	HPG27_RS07135	HP1440	hypothetical protein	-1.49721	1.24273e-14
HPG27_RS03505	ansB	HP0723	L-asparaginase	-1.5074	2.26954e-23
HPG27_RS07105	HPG27_RS07105	HP1436	hypothetical protein	-1.5133	0.000350793
HPG27_RS07670	HPG27_RS07670	HP1391	putative lipoprotein	-1.5236	2.21203e-17
HPG27_RS07485	fdxB	HP1508	cytochrome c oxidase accessory protein (ferredoxin-like)	-1.52551	2.68651e-23
HPG27_RS00945	HPG27_RS00945	pseudo_HP0187	hypothetical protein	-1.53023	1.26549e-09
HPG27_RS02115	fur	HP1027	Fur-family transcriptional regulator	-1.53688	5.47791e-27
HPG27_RS06175	HPG27_RS06175	HP1233	hypothetical protein	-1.53947	3.2905e-14
HPG27_RS06145	cytc553	HP1227	cytochrome c553	-1.58833	2.40614e-16
HPG27_RS01870	HPG27_RS01870	HP1076	chaperon of fliS	-1.59472	2.19158e-21
HPG27_RS06485	tenA	HP1287	aminopyrimidine aminohydrolase/transcriptional regulator	-1.62541	6.43908e-20
HPG27_RS05880	ttcA	HP1182	tRNA 2-thiocytidine biosynthesis protein	-1.70821	8.3238e-27
HPG27_RS05290	HPG27_RS05290	HP0384	sporulation protein	-1.73859	1.0648e-13
HPG27_RS05345	homC	HP0373	outer membrane protein	-1.79678	1.16115e-31
HPG27_RS04430	fliK	HP0906	flagellar hook-length control protein	-1.8737	2.26763e-23
HPG27_RS01050	HPG27_RS01050	NA	hypothetical protein	-1.88815	1.44946e-27
HPG27_RS03180	serB	HP0652	phosphoserine phosphatase	-1.88915	1.24611e-20
HPG27_RS00515	thrC	HP0098	threonine synthase	-1.89416	9.66984e-33
HPG27_RS00940	HPG27_RS00940	HP0186	hypothetical protein	-1.9492	1.20625e-21
HPG27_RS01220	napA	HP0243	DNA protection during starvation protein/neutrophil activating protein (bacterioferritin)	-2.27011	7.53953e-60
HPG27_RS06105	HPG27_RS06105	HP1218a	hypothetical protein	-2.57139	1.81481e-08
HPG27_RS07245	HPG27_RS07245	HP1461	cytochrome c551 peroxidase	-2.96487	2.09579e-89
HPG27_RS04935	HPG27_RS04935	HP0424	hypothetical protein	-3.87616	1.47425e-107
HPG27_RS04930	HPG27_RS04930	HP0425	hypothetical protein	-3.99547	1.07894e-62
HPG27_RS03185	pfr	HP0653	nonheme iron-containing ferritin	-4.38511	8.81668e-233
HPG27_RS04925	HPG27_RS04925	HP0426	hypothetical protein	-4.63183	7.78378e-224

## Sheet: DEGs_wt ni+ vs ΔnikR ni+
DEGs affected by NikR gene deletion (wt ni+ vs ΔnikR ni+)
HPG27 ID	gene_symbol	HP26695 ID	gene description	log2FC	padj
HPG27_RS06555	rpl18,rplR	HP1303	50S ribosomal protein L18	2.84205	1.54293e-63
HPG27_RS08050	HPG27_RS08050	NA	exonuclease VII large subunit	2.76894	2.18625e-07
HPG27_RS05095	parA	HP1000	chromosome partitioning ATPase	2.74875	1.60876e-22
HPG27_RS06550	rps5,rpsE	HP1302	30S ribosomal protein S5	2.71183	2.89725e-60
HPG27_RS06725	nadD	HP1337	nicotinate-nucleotide adenylyltransferase	2.3795	9.96811e-12
HPG27_RS00565	HPG27_RS00565	NA	hypothetical protein	2.28145	1.23015e-16
HPG27_RS00370	ureE	HP0070	urease accessory protein	2.15871	3.3739e-31
HPG27_RS06630	rpl4,rplD	HP1318	50S ribosomal protein L4	2.08855	1.52812e-38
HPG27_RS03310	dvnA	HP0682	pantothenate kinase/Class IIc Sec-secreted bacteriocin Divergicin A precursor	2.07537	8.23536e-17
HPG27_RS06625	rpl23,rplW	HP1317	50S ribosomal protein L23	2.03111	1.05553e-13
HPG27_RS00070	groEL,hspB,hsp60,mopA	HP0010	molecular chaperone	2.01351	1.30845e-58
HPG27_RS06290	secG	HP1255	preprotein translocase subunit	1.89517	2.36279e-19
HPG27_RS06985	HPG27_RS06985	HP0423	hypothetical protein	1.85443	3.97573e-21
HPG27_RS01490	rpl27,rpmA	HP0297	50S ribosomal protein L27	1.81108	1.61665e-24
HPG27_RS00385	ureA	HP0073	urease subunit alpha	1.7753	1.07903e-40
HPG27_RS05045	HPG27_RS05045	NA	hypothetical protein	1.7509	7.0621e-05
HPG27_RS00375	ureI	HP0071	acid-activated urea channel	1.7304	2.03174e-12
HPG27_RS06560	rpl6,rplF	HP1304	50S ribosomal protein L6	1.71451	3.29771e-26
HPG27_RS06730	nikR	HP1338	nickel responsive regulator	1.67576	1.11998e-08
HPG27_RS05555	ggt	HP1118	gamma-glutamyltranspeptidase	1.65845	4.71113e-28
HPG27_RS01000	ndk	HP0198	nucleoside diphosphate kinase	1.62924	1.82169e-22
HPG27_RS06565	rps8,rpsH	HP1305	30S ribosomal protein S8	1.58704	8.25703e-16
HPG27_RS05135	HPG27_RS05135	NA	hypothetical protein	1.56556	4.15133e-12
HPG27_RS00570	dnaK	HP0109	molecular chaperone	1.56027	5.66959e-16
HPG27_RS06540	secY	HP1300	protein translocase subunit	1.53167	1.19597e-19
HPG27_RS06545	rpl15,rplO	HP1301	50S ribosomal protein L15	1.51627	1.79429e-19
HPG27_RS01485	rpl21,rplU	HP0296	50S ribosomal protein L21	1.50006	3.251e-17
HPG27_RS03285	ogt,dat1	HP0676	methylated-DNA-protein-cysteine methyltransferase	1.49385	0.0032465
HPG27_RS00655	HPG27_RS00655	HP0128	putative uncharacterized protein	1.49128	0.000430589
HPG27_RS01015	plsX	HP0201	glycerol-3-phosphate acyltransferase	1.47499	2.33467e-13
HPG27_RS05980	rpl10,rplJ	HP1200	50S ribosomal protein L10	1.4684	3.12789e-19
HPG27_RS06535	map	HP1299	methionine aminopeptidase	1.45479	2.66673e-20
HPG27_RS05090	HPG27_RS05090	HP1001	PZ8b	1.44996	1.77075e-09
HPG27_RS03160	murA,murZ	HP0648	UDP-N-acetylglucosamine 1-carboxyvinyltransferase	1.44935	3.16118e-08
HPG27_RS06620	rpl2,rplB	HP1316	50S ribosomal protein L2	1.43865	4.75607e-18
HPG27_RS07950	HPG27_RS07950	pseudo_HP1587	ubiquinol-cytochrome C chaperone	1.42794	2.4617e-07
HPG27_RS00575	grpE	HP0110	heat shock protein	1.42551	2.4653e-15
HPG27_RS00150	icd	HP0027	isocitrate dehydrogenase	1.42256	2.65076e-20
HPG27_RS00640	rpl35,rpmI	HP0125	50S ribosomal protein L35	1.39046	1.69718e-09
HPG27_RS06520	rps13,rpsM	HP1296	30S ribosomal protein S13	1.38183	5.10077e-19
HPG27_RS04715	glyQ	HP0960	glycine-tRNA ligase subunit alpha	1.36745	2.95519e-16
HPG27_RS01005	HPG27_RS01005	HP0199	hypothetical protein	1.36743	2.21872e-05
HPG27_RS01165	HPG27_RS01165	HP0232	motility protein	1.35833	2.166e-18
HPG27_RS05035	HPG27_RS05035	NA	hypothetical protein	1.35177	0.000921685
HPG27_RS06600	rpl16,rplP	HP1312	50S ribosomal protein L16	1.33165	3.06191e-18
HPG27_RS07605	thyX	HP1533	FAD-dependent thymidylate synthase	1.3287	1.59706e-09
HPG27_RS08060	HPG27_RS08060	HP1590	hypothetical protein	1.32436	6.71064e-08
HPG27_RS06610	rpl22,rplV	HP1314	50S ribosomal protein L22	1.31256	8.18226e-10
HPG27_RS00410	prfA	HP0077	peptide chain release factor 1	1.3016	3.93396e-07
HPG27_RS05030	HPG27_RS05030	NA	hypothetical protein	1.29949	8.75247e-05
HPG27_RS06605	rps3,rpsC	HP1313	30S ribosomal protein S3	1.25417	3.49944e-12
HPG27_RS07260	HPG27_RS07260	HP1464	glycoside hydrolase family 43/ABC transport system substrate binding protein	1.23883	4.39201e-10
HPG27_RS06615	rps19,rpsS	HP1315	30S ribosomal protein S19	1.21326	2.73351e-07
HPG27_RS02395	HPG27_RS02395	HP0497	sodium- and chloride-dependent transporter	1.20317	2.45074e-12
HPG27_RS07265	HPG27_RS07265	HP1465	sulfate ABC transporter ATP-binding protein	1.19933	1.51116e-10
HPG27_RS06530	infA	HP1298	translation initiation factor IF-1	1.1944	2.08602e-06
HPG27_RS02720	fabG	HP0561	3-ketoacyl-ACP reductase	1.18782	9.20613e-11
HPG27_RS06595	rpl29,rpmC	HP1311	50S ribosomal protein L29	1.18027	7.33485e-13
HPG27_RS05705	rpl19,rplS	HP1147	50S ribosomal protein L19	1.17448	6.74568e-17
HPG27_RS03875	clpP	HP0794	ATP-dependent protease (proteolytic subunit)	1.17425	6.84249e-12
HPG27_RS00075	groES,hspA,hsp10,mopB	HP0011	molecular co-chaperone	1.16894	2.24232e-08
HPG27_RS00735	fixO	HP0145	cbb3-type cytochrome c oxidase subunit II	1.1629	6.4788e-14
HPG27_RS01995	HPG27_RS01995	HP1051	universal bacterial protein	1.15978	2.45329e-06
HPG27_RS03560	HPG27_RS03560	NA	hypothetical protein	1.15804	0.000747534
HPG27_RS03675	moeB	HP0755	thiamine biosynthesis protein	1.15482	7.33173e-06
HPG27_RS04635	nhaC	HP0946	sodium:proton antiporter	1.14865	0.000137092
HPG27_RS00380	ureB	HP0072	urease subunit beta	1.14266	4.64435e-17
HPG27_RS00435	rps9,rpsI	HP0083	30S ribosomal protein S9	1.13749	1.70524e-12
HPG27_RS06640	rps10,rpsJ	HP1320	30S ribosomal protein S10	1.12708	4.37392e-10
HPG27_RS05580	HPG27_RS05580	HP1122a	hypothetical protein	1.12441	0.000248212
HPG27_RS02705	accA	HP0557	acetyl-CoA carboxylase carboxyl transferase subunit alpha	1.11428	5.85045e-12
HPG27_RS06590	rps17,rpsQ	HP1310	30S ribosomal protein S17	1.10955	6.67929e-07
HPG27_RS00645	rpl20,rplT	HP0126	50S ribosomal protein L20	1.10508	1.77075e-09
HPG27_RS07125	HPG27_RS07125	NA	hypothetical protein	1.10287	5.89245e-10
HPG27_RS06525	rpl36,rpmJ	HP1297	50S ribosomal protein L36	1.09833	1.55129e-08
HPG27_RS04515	dmpI	HP0924	4-oxalocrotonate tautomerase	1.09786	4.13291e-10
HPG27_RS01845	hofB	HP1083	outer membrane protein	1.09147	2.49687e-11
HPG27_RS04725	HPG27_RS04725	HP0963	ATPase	1.08056	9.0282e-09
HPG27_RS02400	HPG27_RS02400	HP0498	sodium- and chloride-dependent transporter	1.07174	1.05735e-07
HPG27_RS05630	atpG	HP1133	ATP synthase subunit gamma	1.05461	1.10417e-14
HPG27_RS02295	yihK,typA	HP0480	GTP-binding protein	1.04507	2.49583e-13
HPG27_RS03595	estV	HP0739	phosphatidylglycerophosphatase	1.0366	2.55486e-06
HPG27_RS03430	mraW	HP0707	ribosomal RNA small subunit methyltransferase H	1.03446	0.000598828
HPG27_RS00660	HPG27_RS00660	HP0129	hypothetical protein	1.03429	9.43117e-13
HPG27_RS05550	hcpX	HP1117	Sel1 repeat-containing protein/cysteine-rich protein X	1.0322	2.14516e-08
HPG27_RS05960	rps12,rpsL	HP1197	30S ribosomal protein S12	1.02769	2.37762e-13
HPG27_RS05605	HPG27_RS05605	pseudo_HP1127	cell envelope biogenesis protein	1.0197	4.0258e-08
HPG27_RS02070	folK	HP1036	7,8-dihydro-6-hydroxymethylpterin-pyrophosphokinase	1.0173	0.00012309
HPG27_RS08020	HPG27_RS08020	NA	hypothetical protein	1.00951	2.57891e-09
HPG27_RS01125	msrA,msrB	HP0224	bifunctional methionine sulfoxide reductase subunits A/B	0.997105	5.80831e-13
HPG27_RS00355	ureH	HP0067	urease accessory protein	0.984484	4.49779e-05
HPG27_RS06515	rps11	HP1295	30S ribosomal protein S11	0.979335	6.39113e-06
HPG27_RS00440	rpl13,rplM	HP0084	50S ribosomal protein L13	0.97673	6.62645e-09
HPG27_RS07435	HPG27_RS07435	NA	adenine methyltransferase	0.971887	0.00388557
HPG27_RS07730	HPG27_RS07730	HP1542	cell shape determining membrane protein	0.971259	0.000356078
HPG27_RS04330	vacA	HP0887	vacuolating cytotoxin autotransporter	0.969309	1.47307e-13
HPG27_RS05620	atpC	HP1131	ATP synthase epsilon chain	0.961677	5.06899e-08
HPG27_RS07255	HPG27_RS07255	HP1463	hypothetical protein	0.956493	4.3684e-09
HPG27_RS02480	hslU	HP0516	ATP-dependent protease ATPase subunit	0.956254	8.29744e-11
HPG27_RS01785	HPG27_RS01785	HP0356	phenylalanyl-tRNA synthetase subunit alpha	0.954518	0.000312044
HPG27_RS07060	rlmN	HP1428	dual-specificity RNA methyltransferase	0.95202	0.000118277
HPG27_RS05510	purB	HP1112	adenylosuccinate lyase	-0.951065	8.18836e-08
HPG27_RS06330	nuoD,NQO4	HP1263	NADH-quinone oxidoreductase subunit D	-0.956584	6.65982e-12
HPG27_RS03795	HPG27_RS03795	HP0778	hypothetical protein	-0.957827	0.0010126
HPG27_RS05290	HPG27_RS05290	HP0384	sporulation protein	-0.965075	0.000276474
HPG27_RS03355	atoE	HP0693	short-chain fatty acid transporter	-0.967188	2.60095e-08
HPG27_RS06705	HPG27_RS06705	HP1333	hypothetical protein	-0.968617	9.3293e-05
HPG27_RS01205	ispB	HP0240	octaprenyl-diphosphate synthase	-0.972709	3.95483e-07
HPG27_RS04595	alr	HP0941	alanine racemase	-0.975669	9.72573e-06
HPG27_RS05500	porA	HP1110	pyruvate flavodoxin oxidoreductase subunit alpha	-1.00363	3.95612e-12
HPG27_RS01805	kgtP	HP1091	alpha-ketoglutarate permease	-1.01232	1.22434e-05
HPG27_RS07670	HPG27_RS07670	HP1391	putative lipoprotein	-1.02552	7.2824e-06
HPG27_RS06670	crdA	HP1326	copper resistance determinant	-1.03235	0.0088264
HPG27_RS00130	eptA	HP0022	lipid A phosphoethanolamine transferase	-1.03353	3.59808e-05
HPG27_RS01505	dppC	HP0300	dipeptide ABC transporter permease	-1.03707	3.75587e-06
HPG27_RS05205	aroA	HP0401	3-phosphoshikimate 1-carboxyvinyltransferase	-1.04176	5.65935e-06
HPG27_RS02925	flaA	HP0601	flagellin A	-1.0595	3.96168e-12
HPG27_RS04350	vdlD	HP0891	acyl-CoA hydrolase	-1.06177	1.30322e-12
HPG27_RS05245	cheV3,cheV,cheV_3, cheY	HP0393	chemotaxis protein	-1.06376	4.39444e-12
HPG27_RS04465	hopC,alpA,omp20	HP0912	outer membrane protein	-1.06487	3.2565e-13
HPG27_RS00145	gltA	HP0026	citrate synthase	-1.07066	1.08649e-12
HPG27_RS00680	aroF,dhs1	HP0134	phospho-2-dehydro-3-deoxyheptonate aldolase	-1.08	1.78341e-08
HPG27_RS07050	HPG27_RS07050	HP1424	hypothetical protein	-1.0846	3.73624e-07
HPG27_RS01210	HPG27_RS01210	HP0241	hypothetical protein	-1.0887	1.87467e-12
HPG27_RS03170	HPG27_RS03170	HP0650	uracil-DNA glycosylase	-1.09355	1.49244e-07
HPG27_RS04345	vdlC	HP0890	short-chain type dehydrogenase/reductase	-1.09547	0.00055553
HPG27_RS03070	hydA,hyaA	HP0631	quinone-reactive Ni/Fe hydrogenase (small subunit)	-1.0987	2.93705e-09
HPG27_RS04610	yabJ	HP0944	aminoacrylate peracid reductase RutC family protein	-1.10478	1.34819e-10
HPG27_RS06320	nuoB,NQO6	HP1261	NADH-quinone oxidoreductase subunit B	-1.10642	7.50528e-13
HPG27_RS02505	cag2	pseudo_HP0521	cag pathogenicity island protein	-1.10835	1.33656e-09
HPG27_RS01480	flgL	HP0295	flagellar hook-associated protein	-1.1141	1.8714e-13
HPG27_RS03500	HPG27_RS03500	HP0724	anaerobic C4-dicarboxylate transporter	-1.11755	7.22473e-06
HPG27_RS06485	tenA	HP1287	aminopyrimidine aminohydrolase/transcriptional regulator	-1.12186	6.13728e-07
HPG27_RS04680	HPG27_RS04680	HP0953	hypothetical protein	-1.12436	4.22376e-08
HPG27_RS07055	HPG27_RS07055	NA	hypothetical protein	-1.12488	6.65595e-06
HPG27_RS03140	HPG27_RS03140	HP0644	membrane protein/proton-translocating hydrogenase	-1.13653	0.000742887
HPG27_RS01555	pgdA	HP0310	peptidoglycan deacetylase	-1.146	1.26254e-12
HPG27_RS03480	lysE	HP0718	L-lysine exporter	-1.14851	0.000178592
HPG27_RS04605	dadA	HP0943	D-amino acid dehydrogenase	-1.15827	2.30823e-16
HPG27_RS01135	hopM,omp5,hopN2	HP0227	outer membrane protein	-1.16085	3.45815e-14
HPG27_RS05380	pseC	HP0366	UDP-4-amino-4,6-dideoxy-N-acetyl-beta-L-altrosamine aminotransferase	-1.16967	4.98296e-09
HPG27_RS01550	HPG27_RS01550	HP0309	N-carbomoyl-D-amino acid amidohydrolase	-1.17009	1.00973e-11
HPG27_RS06350	nuoH,NQO8	HP1267	NADH-quinone oxidoreductase subunit H	-1.17152	2.18625e-07
HPG27_RS06185	HPG27_RS06185	HP1235	integral membrane protein	-1.17932	1.8715e-06
HPG27_RS06180	HPG27_RS06180	HP1234	membrane transport protein	-1.18831	2.58741e-07
HPG27_RS06740	exbD2,exbD,exbD_2	HP1340	biopolymer transporter	-1.19195	2.647e-09
HPG27_RS01500	dppB	HP0299	dipeptide ABC transporter permease	-1.19878	9.20613e-11
HPG27_RS03580	serC	HP0736	serine-pyruvate aminotransferase	-1.21237	7.97834e-17
HPG27_RS06745	tonB2,tonB	HP1341	energy transducer of siderophore-mediated iron transport	-1.22198	3.79782e-08
HPG27_RS07905	acbD,yaeE	HP1577	ABC transporter permease	-1.22564	1.01081e-11
HPG27_RS07655	ppnK	HP1394	NAD kinase	-1.22793	4.60175e-08
HPG27_RS04260	speE,cdh	HP0871	CDP-diacylglycerol pyrophosphatase	-1.24346	7.25003e-16
HPG27_RS01580	narK	HP0313	nitrite extrusion protein	-1.24718	2.23222e-08
HPG27_RS04290	ruvC	HP0877	crossover junction endodeoxyribonuclease	-1.2521	1.31537e-05
HPG27_RS01050	HPG27_RS01050	NA	hypothetical protein	-1.26611	3.90717e-12
HPG27_RS05875	HPG27_RS05875	HP1181	multidrug-efflux transporter	-1.30999	3.24646e-09
HPG27_RS03505	ansB	HP0723	L-asparaginase	-1.31572	3.33075e-18
HPG27_RS02620	HPG27_RS02620	NA	hypothetical protein	-1.31592	6.7191e-07
HPG27_RS05260	tpx,tagD	HP0390	thiol peroxidase	-1.3198	7.37627e-12
HPG27_RS05900	cah	HP1186	carbonic anhydrase	-1.33494	2.36381e-20
HPG27_RS05345	homC	HP0373	outer membrane protein	-1.36616	2.24373e-18
HPG27_RS05880	HPG27_RS05880	HP1182	tRNA 2-thiocytidine biosynthesis protein	-1.37799	3.44733e-12
HPG27_RS02700	HPG27_RS02700	HP0556	membrane protein	-1.39453	0.00011631
HPG27_RS01520	obg,obgE	HP0303	GTPase ObgE	-1.46392	3.62548e-18
HPG27_RS00945	HPG27_RS00945	pseudo_HP0187	hypothetical protein	-1.47691	5.09557e-09
HPG27_RS05565	HPG27_RS05565	HP1120	hypothetical protein	-1.48714	6.37721e-16
HPG27_RS02740	ykgB	HP0565	inner membrane protein	-1.48904	4.44095e-24
HPG27_RS03340	phbA,fadA	HP0690	acetyl-CoA acetyltransferase	-1.50337	2.00303e-28
HPG27_RS01525	HPG27_RS01525	HP0304	alginate lyase	-1.58268	1.99768e-18
HPG27_RS00515	thrC	HP0098	threonine synthase	-1.58311	1.06966e-19
HPG27_RS07485	fdxB	HP1508	cytochrome c oxidase accessory protein (ferredoxin-like)	-1.59523	2.0206e-20
HPG27_RS06175	HPG27_RS06175	HP1233	hypothetical protein	-1.61792	2.22586e-16
HPG27_RS04430	fliK	HP0906	flagellar hook-length control protein	-1.62101	7.19056e-13
HPG27_RS01495	dppA	HP0298	dipeptide ABC transporter substrate-binding protein	-1.63464	1.51213e-24
HPG27_RS07510	selA	HP1513	L-seryl-tRNA(Sec) selenium transferase	-1.63623	1.14559e-13
HPG27_RS01220	napA	HP0243	DNA protection during starvation protein/neutrophil activating protein (bacterioferritin)	-1.68267	9.1127e-21
HPG27_RS00940	HPG27_RS00940	HP0186	hypothetical protein	-1.68346	4.21607e-09
HPG27_RS03180	serB	HP0652	phosphoserine phosphatase	-1.73162	2.76986e-20
HPG27_RS04335	fecE	HP0888	iron (III) dicitrate transporter, ATP-binding protein	-1.82143	5.98605e-07
HPG27_RS04480	frpB2,frpB	pseudo_HP0915	iron-regulated outer membrane protein	-1.87309	1.79323e-12
HPG27_RS04940	HPG27_RS04940	HP0423	hypothetical protein	-2.15951	2.68537e-21
HPG27_RS07455	HPG27_RS07455	HP1502	membrane protein	-2.25007	5.65444e-18
HPG27_RS02115	fur	HP1027	Fur-family transcriptional regulator	-2.35026	1.93701e-66
HPG27_RS07245	HPG27_RS07245	HP1461	cytochrome c551 peroxidase	-2.41108	5.49313e-61
HPG27_RS06105	HPG27_RS06105	HP1218a	hypothetical protein	-2.95505	4.93449e-08
HPG27_RS07825	ceuE	HP1562	iron(III) ABC transporter,periplasmic iron-binding protein	-3.32509	2.24712e-143
HPG27_RS07285	hopV,horJ,omp31	HP1469	outer membrane protein	-3.50057	5.33582e-159
HPG27_RS01865	nixA	HP1077	nickel transporter NixA	-3.63078	5.16939e-68
HPG27_RS04935	HPG27_RS04935	HP0424	hypothetical protein	-3.72529	8.8992e-106
HPG27_RS03185	pfr	HP0653	nonheme iron-containing ferritin	-3.94597	4.42694e-94
HPG27_RS04930	HPG27_RS04930	HP0425	hypothetical protein	-4.00931	1.16148e-63
HPG27_RS04925	HPG27_RS04925	HP0426	hypothetical protein	-4.63441	3.55424e-224
HPG27_RS07505	frpB3	HP1512	iron-regulated outer membrane protein	-4.97423	7.41255e-264
HPG27_RS07450	hopW,hopK,omp32	HP1501	outer membrane protein	-5.4149	4.03029e-228
