# Supplementary material for: Comprehensive mapping of the Helicobacter pylori NikR regulon provides new insights in bacterial nickel responses
Source: Sci Rep. 2017 Apr 10;7:45458. doi: 10.1038/srep45458 (PMC5385501; doi:10.1038/srep45458)
Supplement: Supplementary Table S3 [file srep45458-s4.xls]

## Sheet: NikR High quality binding sites
Comprehensive mapping of the Helicobacter pylori NikR regulon provides new insights in bacterial nickel responses
Andrea Vannini & Eva Pinatel, Paolo Emidio Costantini, Simone Pelliciari, Davide Roncarati, Simone Puccio, Gianluca De Bellis, and Clelia Peano & Alberto Danielli
SUPPLEMENTARY TABLE 3
NikR high quality binding sites and nickel dependent differential bindings
Peak ID	Peak start:end	Peak annotation	closest gene/Transcriptional Unit	log2FC (WT ni+ vs WT ni- )	Validation
Peak_1 * &	6009:6135	promoter	mccB	5.05007	here
Peak_16 *	46003:46129	intergenic	tnpA & hypE	2.05312
Peak_20 *	78977:79103	promoter	ureA & Nrr2	3.25961	Delany+Ernst(2005)+here
Peak_18 *	109915:110041	inside	tlpB	2.88677
Peak_7	111293:111419	inside	cpdB	0.174585
Peak_26	150768:150894	inside	HPG27_RS00725	0.16295
Peak_49 *	157336:157462	inside	HPG27_RS00765	2.31456
Peak_21	244886:245012	inside	hemA	0.777958
Peak_17 *	280600:280726	inside	HPG27_RS01390	1.79621
Peak_79	294961:295087	inside	ImaA	1.13072
Peak_101 *	336707:336833	inside	nucT	2.33415
Peak_52	430400:430526	promoter	fur	-0.207382	Delany(2005)
Peak_120	462858:462984	intergenic	kefB & horE	0.853155
Peak_121 *	474066:474192	inside	HPG27_RS02300	3.97782
Peak_117 *	498896:499022	promoter	HPG27_RS02425	3.57681
Peak_115 *	499274:499400	inside	HPG27_RS02425	4.21557
Peak_112 *	529837:529963	promoter	antisense cagV	4.41173
Peak_46	536425:536551	promoter	antisense cagP	0.252684
Peak_23 *	536877:537003	promoter	cagP & cagM	2.24785
Peak_29	555817:555943	inside	pseudo_HPG27_RS02680	0.0556394
Peak_80 *	564093:564219	inside	HPG27_RS02730	2.13745
Peak_34 *	641214:641340	inside	dapD	3.32331	here
Peak_4 *	654151:654277	inside	exsB	2.95832	here
Peak_89 *	668540:668666	promoter	pfr	1.13322
Peak_27 *	698991:699117	promoter	dvnA	5.44589	here
Peak_35	714284:714410	inside	pseudo_HPG27_RS03365	0.265497
Peak_41 *	779805:779931	inside	HPG27_RS03685	1.64003
Peak_116 *	805526:805652	promoter	hofE	3.44121
Peak_63 *	812491:812617	promoter	hofF	3.27996
Peak_99	815180:815306	inside	prrB	0.699162
Peak_113 *	834534:834660	promoter	HPG27_RS03960	2.09362	here
Peak_5	850618:850744	intergenic	HPG27_RS04060 & atpB	-0.292372
Peak_43	859492:859618	inside	HPG27_RS04110	0.941546
Peak_25	867167:867293	inside	thiM	-0.122592
Peak_106	871555:871681	inside	prrB	0.651314
Peak_70	905442:905568	inside	cysS	0.158285
Peak_36	907601:907727	inside	vacA	0.478633
Peak_9 *	911857:911983	inside	fecD	3.22635	here
Peak_42 *	913348:913474	inside	vdlD	1.63108
Peak_11 *	939235:939361	promoter	frpB2	3.41662	Jones(2015)
Peak_22 *	954866:954992	inside	truD	3.253
Peak_76	1009425:1009551	inside	ppiD	2.11692
Peak_48 *	1041998:1042124	inside	metS	2.47829
Peak_122 *	1051418:1051544	inside	pseudo_HPG27_RS05005	2.65953
Peak_14	1074084:1074210	inside	HPG27_RS05100	0.552366
Peak_53 *	1083349:1083475	inside	HPG27_RS05125	2.84212
Peak_111	1095520:1095646	inside	pheT	2.58921
Peak_37 *	1111437:1111563	inside	sodB	2.35352
Peak_24 *	1144410:1144536	promoter	hcpC	3.40443	here
Peak_8 *	1192550:1192676	intergenic	HPG27_RS05685 & rRNA 16S	2.91209
Peak_33 *	1224066:1224192	inside	glnH	3.33191
Peak_10 *	1275188:1275314	inside	cysE	2.84861
Peak_81	1285121:1285247	promoter	uppS	0.145491
Peak_118 *	1390859:1390985	promoter	nikR & exbB2	2.7288
Peak_71 *	1396197:1396323	inside	pgk	2.09687
Peak_39	1448136:1448262	inside	HPG27_RS06985	0.949223
Peak_13 *	1453236:1453362	intergenic	HPG27_RS07015 & murB	1.82641
Peak_44	1454212:1454338	inside	fliQ	0.822817
Peak_90 *	1474088:1474214	inside	HPG27_RS07125	3.28653
Peak_66	1474489:1474615	intergenic	HPG27_RS07125 & rRNA 16S	0.846976
Peak_12 *	1504168:1504294	promoter	hopV	2.17274	here
Peak_60 *	1540037:1540163	promoter	hopW & HPG27_RS07455	1.61105	here
Peak_15	1546096:1546222	promoter	gltS	0.873424
Peak_30 *	1548883:1549009	inside	HPG27_RS07490	1.64697
Peak_3 *	1550120:1550246	promoter	frpB3	3.51584	Ernst (2006)
Peak_107 *	1557191:1557317	promoter	Nrr1	5.69632	here
Peak_2 *	1586475:1586601	promoter	fecA3	3.477	Ernst (2006)
Peak_45	1599623:1599749	inside	HPG27_RS07695	-0.571226
Peak_31 *	1618994:1619120	inside	pcrA	2.52218	here
Peak_58 *	1629382:1629508	promoter	ceuE & tsaA	4.14081	Jones (2015)
Peak_19	1648045:1648171	intergenic	gcp & flgG2	0.973443
Peak_6 *	1650275:1650401	intergenic	HPG27_RS07950 & HPG27_RS08060	2.51531
& peaks located on the plasmid
* differentially bound peak
