# Supplementary material for: Comprehensive mapping of the Helicobacter pylori NikR regulon provides new insights in bacterial nickel responses
Source: Sci Rep. 2017 Apr 10;7:45458. doi: 10.1038/srep45458 (PMC5385501; doi:10.1038/srep45458)
Supplement: Supplementary Table S5 [file srep45458-s6.xls]

## Sheet: Foglio1
Comprehensive mapping of the Helicobacter pylori NikR regulon provides new insights in bacterial nickel responses
Andrea Vannini & Eva Pinatel, Paolo Emidio Costantini, Simone Pelliciari, Davide Roncarati, Simone Puccio, Gianluca De Bellis, and Clelia Peano & Alberto Danielli
SUPPLEMENTARY TABLE 5
HPG27 gene	gene name	gene description	Protein conservation in E. coli	Promoter (Peak-ATG) sequence conservation			Seed (TRTTA-n15-TAWTA)sequence conservation
				26695	J99	P12	26695	J99	P12
HPG27_RS00385	ureA	urease subunit alpha	high	H	H	H	ok	1 MM	ok
HPG27_RS01865	nixA	nickel transporter	high	I	H	H	ok	ok	ok
HPG27_RS02115	fur	Fur-family transcriptional regulator	high	H	H	H	ok	ok	ok
HPG27_RS03310	dvnA	pantothenate kinase/Class IIc Sec-secreted bacteriocin Divergicin A precursor	high	I	H	H	ok	ok	ok
HPG27_RS03340	phbA	acetyl-coA acetyltransferase	high	H	I	H	ok	ok	ok
HPG27_RS04345	vdlC	short-chain type dehydrigenase/reductase	high	H	H	I	ok	ok	ok
HPG27_RS04480	frpB2	iron-regulated outer membrane protein	low	I	H	H	ok	ok	ok
HPG27_RS05440	hcpC	Sel1 repeat protein/cysteine-rich protein C	high	H	H	H	ok	ok	ok
HPG27_RS07285	hopV	outer membrane protein	no	H	H	H	ok	1 MM	ok
HPG27_RS07450	hopW	outer membrane protein	no	H	H	H	1 MM	1 MM	1 MM
HPG27_RS07505	frpB3	iron-regulated outer membrane protein	low	H	H	H	ok	ok	ok
HPG27_RS07630	fecA3	iron (III) dicitrate transport protein	intermediate	H	I	H	ok	ok	ok
HPG27_RS07825	ceuE	iron (III) ABC transporter, periplasmic iron-binding protein	low	I	H	H	ok	ok	ok
HPG27_RS08000	mccB	MccB-like protein	high	NC	NC	H	NC	NC	ok
			High:>30% Identity and >50% coverage		H: >90% identity and coverage			ok: 100 conservation
			Intermediate:one of the previous criteria is not fulfilled		I:>75% identity and coverage			MM: mismatched nucleotide
			Low: <=30% Identity and <=50% coverage		NC=absent			NC=absent
			No:absence of correspondence
Internal to operons and differentially expressed
HPG27_RS07995	mccC	peptide exporter	no
HPG27_RS03350	scoB	succinyl-CoA-3-ketoacid-CoA transferase	high
HPG27_RS03355	atoE	short-chain fatty acid transporter	high
HPG27_RS04335	fecE	iron (III) dicitrate transporter, ATP-binding protein	high
HPG27_RS04340	fecD	iron (III) dicitrate ABC transporter permease	high
