# Supplementary material for: Comprehensive mapping of the Helicobacter pylori NikR regulon provides new insights in bacterial nickel responses
Source: Sci Rep. 2017 Apr 10;7:45458. doi: 10.1038/srep45458 (PMC5385501; doi:10.1038/srep45458)
Supplement: Supplementary Table S6 [file srep45458-s7.xls]

## Sheet: Foglio1
Comprehensive mapping of the Helicobacter pylori NikR regulon provides new insights in bacterial nickel responses
Andrea Vannini & Eva Pinatel, Paolo Emidio Costantini, Simone Pelliciari, Davide Roncarati, Simone Puccio, Gianluca De Bellis, and Clelia Peano & Alberto Danielli
SUPPLEMENTARY TABLE 6
		Paper	This work							Contreras 2003						Muller 2011					Jones 2015					Delany 2005		Wolfram 2005		Ernst 2005			Ernst 2006			Davis 2006		Dosanjh 2008	Li 2009		Danielli & Romagnoli 2009		Bahlawane 2010	Romagnoli 2011	Evans 2012
		Strain	G27							SS1					SS1, 26695, N6	26695					G27					G27		26695		26695			26695			26695					G27		26695	G27
		Medium	BB+5%FBS							BHI+10%FBS					BHI+0.2%bcy	BB+0.2%bcy					BB+10%FBS					BB+5%FBS		BB+0.2%bcy		BB+3%NCS			BB+0.2%bcy			BB+10%FBS				ni+ vs ni-	BB+5%FBS		BB+0.2%bcy
		Comparison	WT & DnikR: ni+ vs ni-						WT: ni+ vs ni-	ni+: WT vs DnikR			NikR- vs NikR+		WT&DnikR: ni+ vs ni-	WT: ni+ vs ni-	DnikR: ni+ vs ni-	WT: ni+ vs ni-	DnikR: ni+ vs ni-		WT&DnikR: ni+ vs ni-					WT&DnikR: ni+ vs ni-		WT ni+ time course	WT&DnikR: ni+ vs ni-	WT&DnikR: ni+ vs ni-			WT & DnikR: ni+ vs ni-		ni+ vs ni-	WT: ni+ vs ni-					WT&DnikR: ni+ vs ni-		WT: ni+ vs ni-
		Stimulation	20min with 500mM NiSO4					5h with 20mM NiSO4	150mM NiSO4	overnight growth with 250mM NiCl2	24-48h growth with 250mM NiCl2	24h growth with 250mM NiCl2	stationary phase with 500mM NiCl2	10mM NiCl2	overnight growth with 250 mM NiCl2	30min-5h with 10 mM NiCl2	overnight with 10 mM NiCl2	2-16h with 10 mM NiCl2		100 mM NiSO4	overnight growth with 10 mM NiCl2	15min with 100 mM NiCl2	overnight growth with 20 mM NiCl2	NiCl2 1:1 with NikR	800 mM NiSO4	20min with 5 mM NiCl2	100 mM NiCl2	5-60min with 100 mM NiSO4	overn. growth with 5-50mM NiSO4	overnight growth with 20 mM NiCl2	100 mM NiCl2	100 mM NiCl2	overnight growth with 20 mM NiCl2		100 mM NiCl2	overnight growth with 5-10 mM NiCl2	100 mM NiCl2	Ni2+ 1:1 with NikR	800 mM NiSO4	100mM Ni2+	15min with 1 mM NiSO4	100 mM NiSO4	overnight growth with 10 mM NiCl2	100 mM NiSO4	Ni2+ 1:1 with NikR
		Method	RNAseq	qRT-PCR	PE	NB	chIP	qRT-PCR	FP	cDNA array	SB	Apramycin	b-gal	EMSA	UA	qRT-PCR	qRT-PCR	WB/SDSPAGE		EMSA	qRT-PCR	qRT-PCR	chIP	FP	EMSA	PE	FP	qRT-PCR	WB	NB	FP	EMSA	NB	SDSPAGE	FP	qRT-PCR	EMSA	FA/EMSA	EMSA	FP	PE	FP	WB	EMSA	FA
HP0009	HPG27_RS00060	hopZ								UP
HP0071	HPG27_RS00375	ureI
HP0070	HPG27_RS00370	ureE	UP (wt only)												WT: UP (all strains); DnikR: UP (26695 only)								peak4
HP0072	HPG27_RS00380	ureB	UP (wt only)							UP								UP (fast)3	=											UP (wt only)
HP0073	HPG27_RS00385	ureA	UP (wt only)	UP (wt only)			peak1		<9.7nM NikR4	UP	UP					UP (fast)2	UP	UP (fast)3	=		UP (WT only)	UP (WT only)					11-33nM NikR4			UP (wt only)	<2.86mM NikR	300nM NikR				UP		67nM NikR4	19nM NikR4	60nM NikR4 (ni+ only)			UP		62nM NikR4
HP0109	HPG27_RS00570	dnaK								DOWN	DOWN
HP0110	HPG27_RS00575	grpE								DOWN
HP0111	HPG27_RS00580	hrcA								DOWN						UP (slow)2	=			<25nM NikR
HP0115	HPG27_RS00600	flaB								DOWN
HP0144	HPG27_RS00730	fixN								DOWN
HP0145	HPG27_RS00735	fixO								DOWN
HP0229	HPG27_RS01150	hopA								UP
HP0472	HPG27_RS02255	horE								DOWN
HP0536	HPG27_RS02590	cagP					peak1																peak4
HP0537	HPG27_RS02595	cagM					peak1
HP0588	HPG27_RS02860	oorD								DOWN
HP0601	HPG27_RS02925	flaA								DOWN
HP0616	HPG27_RS02995	cheV								DOWN
HP0631	HPG27_RS03070	hydA								DOWN	DOWN									90nM NikR
HP0632	HPG27_RS03075	hydB								DOWN						DOWN (slow)2	=
HP0633	HPG27_RS03080	hydC								DOWN
HP0653	HPG27_RS03185	pfr					peak1			DOWN	DOWN
HP0681	HPG27_RS03305		DOWN (wt only)
HP0682	HPG27_RS03310	dvnA	DOWN (wt only)	DOWN (wt only)			peak1		<9.7nM NikR4
HP0690	HPG27_RS03340	phbA		DOWN (wt only)					9.7-29nM NikR4
HP0692	HPG27_RS03350	scoB	DOWN (wt only)
HP0693	HPG27_RS03355	atoE	DOWN (wt only)
HP0710										DOWN
HP0782	HPG27_RS03815	hofE					peak1
HP0788	HPG27_RS03845	hofF					peak1
HP0811	HPG27_RS03960						peak1
HP0888	HPG27_RS04335	fecE	DOWN (wt only)																				peak4
HP0889	HPG27_RS04340	fecD	DOWN (wt only)	DOWN (wt only)
HP0890	HPG27_RS04345	vdlC							9.7-97nM NikR4
HP0916	HPG27_RS04480	frpB2	DOWN (wt only)				peak1			DOWN											DOWN (WT only)	DOWN (WT only)	peak4	210nM NikR	60nM NikR
HP1025	HPG27_RS02125	hspR								DOWN
HP1027	HPG27_RS02115	fur	DOWN (wt only)				peak1			DOWN	DOWN					DOWN (slow)2	=									DOWN (Dfur only)	33-100nM NikR4 (OP2-OP1)											5.5-9.8mM NikR4 (OP1-OP2)
HP1072	HPG27_RS01885	copA2								UP	UP
HP1077	HPG27_RS01865	nixA	DOWN (wt only)	DOWN (wt only)						UP	UP					DOWN (slow)2	=	DOWN (very slow)3	=									DOWN (5-30min)	DOWN (wt only)	DOWN (wt only)	<2.86mM NikR	30nM NikR				DOWN		60nM NikR4
HP1098	HPG27_RS05440	hcpC	DOWN (wt only)	DOWN (wt only)			peak1		<9.7nM NikR4
HP1109	HPG27_RS05495	porD								DOWN													peak4
HP1111	HPG27_RS05505	porB								DOWN
HP1177	HPG27_RS05850	hopQ								UP													peak4
HP1195	HPG27_RS05950	fusA								UP
HP1221	HPG27_RS06115	uppS					peak1																peak4
HP1338	HPG27_RS06730	nikR	=	=			peak1				DOWN		DOWN	0.7-3mM NikR4		DOWN (slow)2	ND	DOWN (slow)3	=				peak4				100nM NikR4									=		5mM NikR4	1.3 mM NikR4	N/D (ni+ & ni-)			DOWN		1.7 mM NikR4
HP1339	HPG27_RS06735	exbB	=				peak1				DOWN	DOWN	DOWN	0.7-3mM NikR4		DOWN (slow)2	DOWN	DOWN (med-slow)3	=				peak4				100nM NikR4						DOWN (wt only)					1.2mM NikR4
HP1340	HPG27_RS06740	exbD								DOWN																							DOWN (wt only)
HP1341	HPG27_RS06745	tonB								DOWN													peak4										DOWN (wt only)
HP1400	HPG27_RS07630	fecA3	DOWN (wt only)				peak1			DOWN						DOWN (slow)2	=						peak4										DOWN (wt only)	DOWN (wt only)	<2.86mM NikR	DOWN		47nM NikR4			DOWN (WT only)	<14.8-29.8nM NikR4 (OP1-OP2)		3.5 nM NikR4
HP1427	HPG27_RS07055	hpn	=	=				=	NO	UP	UP					UP (medium)2	=			25nM NikR
HP1432	HPG27_RS07080	hpn2	=	=				DOWN	290nM NikR4	UP	UP					UP (medium)2	=			<25nM NikR
HP1455	HPG27_RS07215									DOWN
HP1469	HPG27_RS07285	hopV	DOWN (wt only)	DOWN (wt only)			peak1		<9.7nM NikR4	DOWN
HP1501	HPG27_RS07450	hopW	DOWN (wt only)				peak1		0.5-1.6nM NikR4	DOWN													peak4
HP1502	HPG27_RS07455						peak1																peak4
HP1506	HPG27_RS07475	gltS					peak1
HP1512	HPG27_RS07505	frpB3	DOWN (wt only)	DOWN (wt only)			peak1			DOWN	DOWN					DOWN (slow)2	=																DOWN (wt only)	DOWN (wt only)	<2.86mM NikR	DOWN	250nM NikR4	36nM NikR4
HP1562	HPG27_RS07825	ceuE	DOWN (wt only)				peak1			DOWN											DOWN (WT only)	DOWN (WT only)	peak4	230nM NikR	140nM NikR
HP1563	HPG27_RS07830	tsaA					peak1																peak4
	HPG27_RS08000	mccB	DOWN (wt only)	DOWN (wt only)			peak1		9.7nM NikR4
	HPG27_RS07995	mccC	DOWN (wt only)
		nrr1	DOWN (wt only)	DOWN (wt only)			peak1		<29nM NikR4
		nrr2	DOWN (wt only)		DOWN (wt only)		peak1		<9.7nM NikR4
		isoB	DOWN (wt only)			DOWN (wt only)	peak1		<29nM NikR4
	HPG27_RS02425						peak1
1: reported only peaks on promoter regions
2: transcriptional variations occur within 30min (fast), 1.5h (medium) or 5h (slow)
3: protein variations occur within 2h (fast), 5h (medium), 10h (slow) or 16h (very slow)
4: only chIP-seq peaks on genes which were identified in other studies
BB=Brucella broth
BHI=brain–heart infusion broth
FBS=fetal bovine serum
NCS=newborn calf serum
bcy=b-cyclodextrin
Apramycin=apramycin reporter survival assay in H. pylori
b-gal=b-galactosidase activity measured in E. coli
chIP=chIP-sequencing
EMSA=Electrophoretic mobility shift assay (apparent Kd indicated where available)
FA=Fluorescence anisotropy (Kd indicated where available)
FP=Footprinting assay (estimated apparent Kd values indicated where available)
NB=Northern blot
PE=primer extension
qRT-PCR=quantitative real-time PCR
SB=slot blot
SDSPAGE=SDS-PAGE with comassie or other stainings
UA=Urease activty
WB=western blot
